# Supplementary material for: Statins improve cardiac endothelial function to prevent heart failure with preserved ejection fraction through upregulating circRNA-RBCK1
Source: Nat Commun. 2024 Apr 5;15:2953. doi: 10.1038/s41467-024-47327-z (PMC10997751; doi:10.1038/s41467-024-47327-z)
Supplement: Supplementary file 3 — Supplementary Data 1 [file 41467_2024_47327_MOESM3_ESM.xls]

## Sheet: All Targets Value - CircRNAs
	Raw Intensity						Annotations
probeID	[C1](raw)	[C2](raw)	[C3](raw)	[D1](raw)	[D2](raw)	[D3](raw)	circRNA
ASCRMP000515	1007.67	697.333	1254.67	554.333	767.333	635.667	hsa_circRNA_101541
ASCRMP000684	592.333	313	467	299	484	265.667	hsa_circRNA_103499
ASCRMP001033	7173.67	3986	7636	3400.67	2736.67	1712.67	hsa_circRNA_104232
ASCRMP001611	553	354	502	273.333	375.333	243	hsa_circRNA_001543
ASCRMP000777	3713.67	2031.33	4514	2110	2235.33	1253.33	hsa_circRNA_000621
ASCRMP000171	634.333	430.667	817.333	502.667	553.667	282	hsa_circRNA_103217
ASCRMP001074	372	303.667	406.667	287.333	332	205.333	hsa_circRNA_100815
ASCRMP000991	525	318	652.667	378.333	491.667	357	hsa_circRNA_100889
ASCRMP000053	308	406	421	301.333	292.333	243	hsa_circRNA_103278
ASCRMP001682	430	318	477	254.667	287	213.667	hsa_circRNA_102918
ASCRMP001658	778	547	909.667	396.333	632	491.667	hsa_circRNA_101226
ASCRMP000608	469.667	339.333	815.667	327	305.333	212	hsa_circRNA_000593
ASCRMP000670	611	310.667	1049.67	442	481.667	235.333	hsa_circRNA_103242
ASCRMP001605	786.667	512.333	823.667	467.667	641.333	420.667	hsa_circRNA_004226
ASCRMP001669	441	399.667	524.667	306.333	351.333	366	hsa_circRNA_400051
ASCRMP001184	396.667	231.333	415	229.333	369.333	276.333	hsa_circRNA_103191
ASCRMP001279	345	1556.33	336.333	182	280	172.667	hsa_circRNA_102053
ASCRMP001307	705.667	502.667	714.667	384.667	497	396.667	hsa_circRNA_101484
ASCRMP000764	677	395.667	947.333	640	539	414	hsa_circRNA_102725
ASCRMP000986	2070.33	1750.33	1939.67	894	960.667	1031.33	hsa_circRNA_103833
ASCRMP000480	524.667	349	466	496.667	535.667	377	hsa_circRNA_104789
ASCRMP000757	403.667	250	540	352.667	379	228	hsa_circRNA_102918
ASCRMP001383	1217.33	905	1263.33	643.667	1018	658.333	hsa_circRNA_102069
ASCRMP000549	480.333	321	532	278	396	301.333	hsa_circRNA_100141
ASCRMP000283	406.667	248.333	429.667	267.333	354.667	192.333	hsa_circRNA_100605
ASCRMP000786	4736	3944.33	4930.67	2820.67	2212.33	2299.67	hsa_circRNA_100222
ASCRMP001274	1903.33	1233	2588.33	1358.33	1467.67	913.333	hsa_circRNA_101009
ASCRMP001785	6779.33	3521.33	9206.67	4889.33	4397.33	2432.33	hsa_circRNA_101999
ASCRMP000897	607.333	430.667	625	393.667	396.333	302.333	hsa_circRNA_101134
ASCRMP000674	1358	955.667	1261.33	665	933.667	667.667	hsa_circRNA_103554
ASCRMP000715	605	517	637.333	335	458	297.333	hsa_circRNA_104498
ASCRMP001305	1768	1187.67	2568	1303.67	1818	929.667	hsa_circRNA_101753
ASCRMP000598	401	238	683	440.333	335.667	224.333	hsa_circRNA_401437
ASCRMP001100	482	319.333	555.667	305.333	417.333	290	hsa_circRNA_103180
ASCRMP000834	1537	1113	1817.33	902.333	1166	921.333	hsa_circRNA_045556
ASCRMP000257	786.667	862	1003.67	654.667	674.667	530.333	hsa_circRNA_062746
ASCRMP001261	820	450.667	1004.67	433.333	591	319.333	hsa_circRNA_100222
ASCRMP001522	926.667	576.333	768.667	436	464.333	310	hsa_circRNA_000593
ASCRMP000392	635.333	399.333	818	386.667	439.333	266.333	hsa_circRNA_036592
ASCRMP000894	459	311.667	348.667	252	277	233.333	hsa_circRNA_406419
ASCRMP001567	623	391.333	752.667	523	488	340.667	hsa_circRNA_101138
ASCRMP000925	276.333	201.333	344.333	200.333	354	263.667	hsa_circRNA_101498
ASCRMP001410	1101.33	1156.67	1441.33	824	729.667	762	hsa_circRNA_102727
ASCRMP000532	435	287	487	317.333	546	278.667	hsa_circRNA_101498
ASCRMP000946	457.667	299.333	503	248.667	481	290	hsa_circRNA_001233
ASCRMP000820	3927.67	2407.33	5854.67	3545.67	3579.67	1940	hsa_circRNA_101237
ASCRMP001237	416	403.333	246.667	493.667	346.333	626	hsa_circRNA_101676
ASCRMP000038	377	325	257.667	287.667	181.667	441.333	hsa_circRNA_000274
ASCRMP000109	2153.67	2242.67	1191.67	2425.33	1649	3721.33	hsa_circRNA_102291
ASCRMP000978	678.667	918.667	830.333	1031	827.333	994.667	hsa_circRNA_000356
ASCRMP001323	5053	4191.67	2472.67	5223	2713.67	9693	hsa_circRNA_101374
ASCRMP001450	351.667	491.667	310	463	339	468	hsa_circRNA_080414
ASCRMP000205	463	504.667	503	609.333	650.667	531	hsa_circRNA_402116
ASCRMP000458	4658	4065.67	2169.67	6167.67	3299	9517.67	hsa_circRNA_100051
ASCRMP000748	381.333	315.667	212	406	394.333	738.667	hsa_circRNA_101771
ASCRMP001313	305.667	366.333	380.667	495.333	457.667	544.333	hsa_circRNA_104823
ASCRMP001493	388	423	317.667	544.333	405.333	638	hsa_circRNA_102363
ASCRMP000274	379.667	303.333	274.333	375	213	437.667	hsa_circRNA_405740
ASCRMP001405	297.333	358	208.667	332	207.333	373.333	hsa_circRNA_092469
ASCRMP000367	315.667	444	275.667	409.667	303.667	610.333	hsa_circRNA_103607
ASCRMP000569	981.667	1157.67	1071.67	2430	1110	1707	hsa_circRNA_000811
ASCRMP001239	252	337	308	728.333	1316.33	557.333	hsa_circRNA_102979
ASCRMP001558	227.333	304.667	232	377.333	374.333	361	hsa_circRNA_100240
ASCRMP001067	283	268.667	194.333	300	161	455.333	hsa_circRNA_045893
ASCRMP001355	273	400	198.333	756.333	403.667	673.333	hsa_circRNA_100029
ASCRMP000241	389.333	475.333	265.333	541.667	385.333	555.333	hsa_circRNA_092457
ASCRMP001112	376	424	307	759	398	674.667	hsa_circRNA_101848
ASCRMP001058	282.333	288	187.333	443.667	305.667	475.667	hsa_circRNA_100553
ASCRMP000437	320.333	435.667	227.333	387.333	257	473.333	hsa_circRNA_103161
ASCRMP000758	379.333	424.667	317.667	813.333	505	606.333	hsa_circRNA_102079
ASCRMP001687	334.333	356	232.333	375	293	520.333	hsa_circRNA_074598
ASCRMP000138	2927.33	2731.67	1992	4944	3150.67	7025.67	hsa_circRNA_103506
ASCRMP000070	855.333	783.333	624	527.333	457	393	hsa_circRNA_008222
ASCRMP000460	1381	622.667	1824.67	747.333	1039.67	536	hsa_circRNA_402103
ASCRMP000543	595.333	250.333	594.667	227	350.667	230.667	hsa_circRNA_100473
ASCRMP000504	616.667	259	412.667	218	376.333	240.667	hsa_circRNA_406933
ASCRMP000230	1205.67	911.667	2340.33	1501.33	1196.67	762	hsa_circRNA_100405
ASCRMP001630	857.333	793	815.667	439.667	657.667	458.333	hsa_circRNA_101988
ASCRMP000788	938	599.333	705.333	489.667	600.333	520	hsa_circRNA_009541
ASCRMP001506	599	275.333	553.667	326.333	495.333	270	hsa_circRNA_021555
ASCRMP000007	488.667	405	509.667	361	289	226	hsa_circRNA_406239
ASCRMP000870	4249.33	2325.33	5176.67	2842.67	2914	1484.33	hsa_circRNA_101094
ASCRMP001643	439.333	297	643.667	383	450.333	277	hsa_circRNA_104618
ASCRMP000922	689	516.667	758	489.333	661	446	hsa_circRNA_101564
ASCRMP001102	386	290	487.333	316.667	233	170.667	hsa_circRNA_033018
ASCRMP000357	654	399.667	982.667	482.667	539.667	327.667	hsa_circRNA_405293
ASCRMP001566	733.333	455.667	778	455.667	669.333	435.667	hsa_circRNA_000276
ASCRMP000519	12069.3	7921.33	15912	7021.33	7775.33	5376.33	hsa_circRNA_100966
ASCRMP000636	1279.33	647	1081	566.333	963.667	586	hsa_circRNA_104338
ASCRMP001797	1501	826.333	1244	739.333	941.333	582	hsa_circRNA_102702
ASCRMP000250	393	351.333	433.333	294	343.667	276.667	hsa_circRNA_002829
ASCRMP000063	579	333	546	341.333	402	273.667	hsa_circRNA_404480
ASCRMP000430	742.667	454.667	571.333	450	561.667	315	hsa_circRNA_407003
ASCRMP000563	1302	878.333	1214.67	811.333	1003.67	659.333	hsa_circRNA_100452
ASCRMP001137	486.333	263	454.333	278.667	361.333	263.333	hsa_circRNA_102399
ASCRMP000963	1221.67	759	1228.33	713.667	816.333	603	hsa_circRNA_400982
ASCRMP000173	2896.33	2224.67	2158.67	1811	1890.33	1279	hsa_circRNA_006379
ASCRMP001037	456	270.667	370.333	243.667	415	196.333	hsa_circRNA_001503
ASCRMP001515	437.333	237.333	381.333	181.333	348.333	239	hsa_circRNA_020302
ASCRMP000147	648.667	463.333	596.333	399	452.333	342	hsa_circRNA_103976
ASCRMP001218	1520	972	1405.33	791	1025	736.333	hsa_circRNA_101295
ASCRMP000944	1143	769.333	1170	504.333	641.333	747	hsa_circRNA_401506
ASCRMP001544	3060.67	1783.33	2820.67	1571.67	1575	1271	hsa_circRNA_032640
ASCRMP001502	1022.33	587.333	818	476	583.667	362	hsa_circRNA_008868
ASCRMP000681	836.333	574.333	751.667	518.333	630.667	449.667	hsa_circRNA_003181
ASCRMP000026	650.667	447	491	334.667	342	298.333	hsa_circRNA_048474
ASCRMP000204	4199	2659.33	3365	1830.33	1781	1082.67	hsa_circRNA_405161
ASCRMP000666	442.667	369	421.333	245	230.333	141.667	hsa_circRNA_103145
ASCRMP001509	4507	2584.33	4051	2050	2855	1630	hsa_circRNA_053173
ASCRMP000319	2766	1778	2670.67	1114.33	1301.33	958.667	hsa_circRNA_100557
ASCRMP000233	519.333	341.667	488	291	416	349	hsa_circRNA_101614
ASCRMP000527	5522.67	3703.33	5321	3399.33	4071.67	2112	hsa_circRNA_100191
ASCRMP001287	502.333	374.333	419	311.667	283	310.667	hsa_circRNA_405721
ASCRMP000279	1561.33	1165	1461	1052	1362	1019	hsa_circRNA_406660
ASCRMP001740	649	353.667	609	292	403.667	290	hsa_circRNA_406561
ASCRMP001498	401.333	316.333	378.333	202	257.667	161.333	hsa_circRNA_101991
ASCRMP000251	584	300	562	248.667	430.333	303.333	hsa_circRNA_001354
ASCRMP001044	2106.67	1097.67	1264	842.667	750.667	529.333	hsa_circRNA_404645
ASCRMP000211	1586.67	1008.33	1489.33	797	925	649.667	hsa_circRNA_012451
ASCRMP000227	646	452.333	523.667	273	358.333	224.333	hsa_circRNA_104541
ASCRMP000131	1265.33	1229.33	1188.33	1069	925	1062.67	hsa_circRNA_401507
