# Supplementary material for: Statins improve cardiac endothelial function to prevent heart failure with preserved ejection fraction through upregulating circRNA-RBCK1
Source: Nat Commun. 2024 Apr 5;15:2953. doi: 10.1038/s41467-024-47327-z (PMC10997751; doi:10.1038/s41467-024-47327-z)
Supplement: Supplementary file 4 — Supplementary Data 2 [file 41467_2024_47327_MOESM4_ESM.xlsx]

## Sheet: Sheet1
Factor name	Core score
TFAP2A	442
TFAP2C	527
TFAP2B	530
TFAP2E	503
CTCFL	467
EBF1	401
Nrf1	404
ZNF454	413
ASCL1	416
ZNF454	413
TFAP2A	425
EGR1	435
ZNF682	402
KLF9	446
KLF2	475
KLF3	439
KLF6	442
MAZ	413
KLF4	483
ZNF148	516
SP3	529
KLF5	602
KLF16	602
KLF11	520
KLF15	662
SP8	416
SP9	509
EGR1	492
Wt1	427
ZNF454	493
TFAP2A	287
KLF15	401
Gli1	410
Gli2	422
MAZ	413
SP3	584
EGR1	435
KLF9	475
KLF2	509
SP8	520
KLF3	439
KLF6	442
SP9	553
KLF4	483
KLF5	602
Wt1	747
KLF16	404
ZNF148	403
PLAGL2	411
ZNF454	403
EGR1	435
ZNF682	402
KLF2	475
KLF3	439
KLF6	442
MAZ	413
KLF4	483
ZNF148	516
SP3	529
KLF16	602
KLF11	520
KLF15	662
SP8	416
SP9	509
KLF2	475
KLF9	446
KLF3	439
SP9	401
KLF9	594
SP3	428
KLF2	509
KLF3	459
KLF6	463
EGR1	435
KLF4	480
KLF5	532
KLF16	536
SP8	566
ZNF692	434
SP9	614
ZNF610	400
TCF3	400
PATZ1	439
E2F6	436
TFDP1	402
SP1	403
HINFP	509
ZFP14	506
PRDM9	408
PATZ1	411
KLF1	481
KLF14	446
KLF10	494
KLF7	446
ZNF740	487
VEZF1	405
PLAGL2	411
MAZ	519
KLF4	436
ZNF148	509
KLF5	433
SP5	506
PAX1	406
KLF5	445
KLF15	479
SP9	408
ELF3	430
ZNF707	535
GABPA	434
EHF	427
ELK4	584
EHF	405
ZNF610	499
MAZ	415
ZNF263	442
ZKSCAN5	426
ZNF257	525
Pparg-RXra	412
Prdm4	471
ZNF274	402
ZBTB7A	400
ZNF610	426
ZNF574	407
Tfcp2l1	290
ZNF549	412
KLF4	415
ZFP57	403
ZNF343	495
ZNF530	412
TFAP2C	455
TFAP2B	397
Wt1	431
ELF4	458
SPDEF	421
Stat5b	464
ZNF148	404
ZNF610	426
GLIS2	402
ZIC4	409
Ebf2	330
EBF1	422
EBF3	343
Ebf2	407
EBF3	424
TFAP2B	398
TFAP2C	420
TFAP2E	417
TFAP2A	413
TFAP2B	401
TFAP2C	433
TFAP2A	422
ZNF281	554
ZNF341	432
TWIST1	415
NEUROG2	450
NEUROD1	450
HAND2	429
ZNF454	436
KLF15	401
ZNF692	418
KLF4	415
ZNF682	405
ZNF148	516
KLF16	602
KLF11	520
KLF15	662
EGR1	427
TFAP2B	335
TFAP2A	287
ZNF682	413
ZNF148	465
KLF16	414
KLF15	632
EGR1	437
KLF5	532
KLF16	536
SP8	566
ZNF692	434
SP9	614
ZNF610	400
TCF3	400
PATZ1	439
E2F6	436
TFDP1	402
SP1	403
HINFP	509
ZFP14	506
PRDM9	408
PATZ1	411
KLF1	481
KLF14	446
KLF10	494
KLF7	446
ZNF740	487
VEZF1	405
PLAGL2	411
MAZ	519
KLF4	436
ZNF148	509
EGR3	400
KLF15	401
STAT1-STAT2	563
PRDM1	431
SPIB	565
STAT1-STAT2	498
PRDM1	584
ZNF740	432
ZNF148	430
ZBTB14	503
ZNF740	432
TFAP2C	430
TFAP2B	405
TFAP2E	389
KLF5	602
SP3	615
KLF11	527
ZNF454	460
Wt1	427
EGR1	492
ZNF454	478
EGR1	435
KLF6	442
MAZ	413
KLF4	475
KLF5	602
KLF15	558
EGR1	562
EGR4	434
KLF4	400
TCF12	418
ZNF549	409
