# Supplementary material for: Statins improve cardiac endothelial function to prevent heart failure with preserved ejection fraction through upregulating circRNA-RBCK1
Source: Nat Commun. 2024 Apr 5;15:2953. doi: 10.1038/s41467-024-47327-z (PMC10997751; doi:10.1038/s41467-024-47327-z)
Supplement: Supplementary file 6 — Source Data [file 41467_2024_47327_MOESM6_ESM.xlsx]

## Sheet: Figure 1
Figure 1B	Sample ID	Group 1	Group 2	Group 3	Group 4
	1	112	424.35	369.15	470.35
	2	105	401.1	332.85	421.05
	3	108	347.6	372.9	430.1
	4	92	316.8	295.2	391.5
	5	85	317.9	294.95	362.95
Figure 1C	Sample ID	Group 1	Group 2	Group 3	Group 4	Group 5	Group 6	Group 7	Group 8
	1	0.9	9.09	0.9	3.69	0.9	9.09	0.9	5.04
	2	0.7	7.42	0.87	4.263	0.77	6.93	0.67	2.31
	3	0.83	8.134	0.93	3.999	0.83	7.802	0.83	3.735
	4	1.27	11.303	1.07	3.531	1.27	10.541	1.27	4.953
	5	1.18	12.508	1.18	5.546	1.08	10.266	1.58	5.546

## Sheet: Figure 2
Figure 2A	Sample ID	Group 1	Group 2	Group 3	Group 4
	1	0.75	3.075	0.8175	105.75
	2	1.27	6.223	1.3335	194.31
	3	0.83	3.154	0.83	114.54
	4	0.97	3.88	0.8827	144.53
	5	1.18	4.956	1.121	198.24
Figure 2B	Sample ID	Group 1	Group 2	Group 3	Group 4	Group 5	Group 6	Group 7	Group 8	Group 9	Group 10
	1	0.732	1.7568	0.832	2.9952	0.732	1.9032	0.732	1.464	0.732	1.3908
	2	0.89	1.602	0.89	3.382	0.89	1.958	0.89	1.602	0.98	1.862
	3	1.5	2.55	1.35	4.05	1.15	2.3	1.25	2.55	1.05	1.89
	4	1.23	2.214	1.32	4.224	1.23	2.337	1.23	2.337	1.13	1.921
	5	0.91	1.365	0.94	2.914	0.91	2.093	0.91	1.638	0.95	1.52
Figure 2C	Sample ID	Group 1	Group 2	Group 3	Group 4
	1	0.08	0.08	0.42	0.14
	2	0.06	0.07	0.38	0.16
	3	0.07	0.08	0.47	0.15
	4	0.07	0.06	0.42	0.13
	5	0.05	0.07	0.43	0.12
Figure 2D	Sample ID	Group 1	Group 2	Group 3	Group 4	Group 5	Group 6	Group 7	Group 8	Group 9	Group 10
	1	0.9	1.2	1.1	0.96	1.02	0.26	0.56	0.51	0.51	1.39
	2	0.95	0.8	1.2	0.89	1.3	0.22	0.64	0.49	0.53	1.49
	3	1	1.1	1.06	1.03	0.75	0.27	0.51	0.57	0.47	1.28
	4	1.1	1.05	1.3	1.09	1.07	0.19	0.48	0.52	0.61	1.17
	5	1.05	1.03	1.05	1.1	0.96	0.23	0.6	0.48	0.5	1.36

## Sheet: Figure 3
Figure 3A	Sample ID	Group 1	Group 2	Group 3	Group 4	Group 5	Group 6	Group 7	Group 8
	1	0.77	0.847	0.7007	0.7392	0.3234	0.8932	0.2772	0.2387
	2	1.53	2.8305	1.4076	1.6065	0.5661	1.8666	0.3672	0.5967
	3	1.05	1.1235	1.008	1.0815	0.2835	1.3335	0.3675	0.3885
	4	0.89	0.8455	0.7921	0.8811	0.2759	0.9701	0.2492	0.2581
	5	0.92	1.0396	0.966	0.9844	0.3312	1.1316	0.2852	0.3496
Figure 3B	Sample ID	Group 1	Group 2	Group 3	Group 4	Group 5	Group 6	Group 7	Group 8
	1	32	35	29	32	12	26	16	13
	2	30	38	27	30	17	22	12	19
	3	29	27	26	26	12	27	13	17
	4	36	33	28	35	11	29	12	12
	5	26	34	28	31	16	23	11	13
Figure 3C	Sample ID	Group 1	Group 2	Group 3	Group 4	Group 5	Group 6	Group 7	Group 8
	1	111	105.45	109.89	113.22	279.72	139.86	306.36	303.03
	2	87	85.26	84.39	89.61	214.89	106.14	236.64	242.73
	3	94	91.18	99.64	90.24	207.74	119.38	217.14	250.04
	4	127	105.41	124.46	133.35	325.12	138.43	361.95	320.04
	5	96	90.24	103.68	89.28	236.16	126.72	258.24	271.68
Figure 3D	Sample ID	Group 1	Group 2	Group 3	Group 4	Group 5	Group 6	Group 7	Group 8
	1	78	105.3	69.42	71.76	40.56	74.88	28.08	28.86
	2	95	131.1	82.65	78.85	44.65	87.4	25.65	24.7
	3	112	131.04	85.12	107.52	69.44	108.64	34.72	35.84
	4	138	190.44	135.24	131.1	63.48	136.62	40.02	38.64
	5	107	143.38	94.16	88.81	52.43	109.14	31.03	32.1

## Sheet: Figure 4
Figure 4A	Sample ID	Group 1	Group 2	Group 3	Group 4
	1	0.89	7.387	7.12	8.188
	2	1.34	10.988	10.854	11.122
	3	0.78	6.786	6.942	5.928
	4	1.26	9.828	8.946	10.71
	5	0.92	8.28	7.36	7.636
Figure 4C	Sample ID	Group 1	Group 2	Group 3	Group 4
	1	106	318	298	329
	2	95	312	281	338
	3	107	327	189	276
	4	93	307	271	285
	5	99	291	298	338
Figure 4E	Sample ID	Group 1	Group 2	Group 3	Group 4
	1	1.07	2.83	0.89	0.92
	2	0.98	2.28	0.91	0.83
	3	1.01	2.71	0.79	0.99
	4	1.03	2.78	1.17	1.06
	5	0.99	2.59	0.98	0.83
Figure 4F	Sample ID	Group 1	Group 2	Group 3	Group 4
	1	1	5.38	1.19	1.12
	2	0.96	5.19	1.05	1.38
	3	1.04	4.71	0.97	0.79
	4	1.05	4.87	1.07	1.14
	5	0.95	4.95	0.98	0.88

## Sheet: Figure 5
Figure 5A	Sample ID	Group 1	Group 2	Group 3	Group 4	Group 5	Group 6	Group 7	Group 8
	1	0.95	1.995	0.8645	2.5555	0.874	0.912	0.722	0.8835
	2	1.17	3.3345	1.0764	2.9367	0.8541	0.9594	1.0998	1.053
	3	0.88	1.8216	0.6072	2.0328	0.7656	0.6952	0.836	0.7656
	4	0.91	2.3569	0.8099	2.3569	0.8463	0.9919	0.8008	0.9009
	5	1.23	2.8413	1.2915	3.3333	1.0578	1.1439	1.0209	1.3653
Figure 5B	Sample ID	Group 1	Group 2	Group 3	Group 4	Group 5	Group 6	Group 7	Group 8
	1	0.91	1.2285	0.2639	1.2012	1.0192	1.1466	0.3276	0.4823
	2	1.17	1.3806	0.6669	1.638	1.1349	1.4274	0.3744	0.4563
	3	0.84	1.0668	0.2184	1.0584	0.8568	1.0668	0.2772	0.3948
	4	1.26	1.4238	0.5418	1.323	1.3986	1.4238	0.2898	0.5292
	5	0.93	1.1997	0.2604	1.2183	0.7998	1.1439	0.3813	0.3069
Figure 5C	Sample ID	Group 1	Group 2	Group 3	Group 4	Group 5	Group 6	Group 7	Group 8
	1	35	39	13	28	26	26	13	13
	2	30	37	17	27	23	23	11	17
	3	27	36	10	22	27	24	13	16
	4	33	28	15	31	21	26	12	12
	5	34	35	13	26	23	29	10	13
Figure 5D	Sample ID	Group 1	Group 2	Group 3	Group 4	Group 5	Group 6	Group 7	Group 8	Group 9	Group 10	Group 11	Group 12	Group 13	Group 14	Group 15	Group 16
	1	115	109.25	304.75	148.35	117.3	110.4	300.15	313.95	105	131.25	61.95	107.1	86.1	90.3	48.3	55.65
	2	85	83.3	185.3	117.3	90.95	78.2	243.95	223.55	95	121.6	44.65	97.85	82.65	87.4	39.9	46.55
	3	81	78.57	216.27	88.29	77.76	78.57	219.51	234.9	91	106.47	41.86	87.36	83.72	79.17	46.41	41.86
	4	126	104.58	299.88	152.46	131.04	124.74	331.38	354.06	116	160.08	67.28	128.76	88.16	103.24	52.2	60.32
	5	96	90.24	231.36	118.08	95.04	97.92	277.44	238.08	102	116.28	38.76	94.86	79.56	73.44	39.78	43.86

## Sheet: Figure 6
Figure 6B	Samples	Group 1	Group 2	Group 3	Group 4
	1	44	35	59	38
	2	33	33	44	39
	3	26	28	39	32
	4	30	30	58	36
	5	35	30	40	43
	6	28	34	48	32
	7	35	36	47	42
	8	36	28	53	31
	9	32	26	45	36
	10	29	33	42	38
	11		33	44	36
	12		29	45	36
	13			46	37
Figure 6C	Samples	Group 1	Group 2	Group 3	Group 4
	1	1.2	1.5	2.4	1.8
	2	1.3	1.7	2.3	1.2
	3	1.9	1.3	2.4	1.3
	4	1.3	1.2	2.8	1.6
	5	1.5	1.2	2.5	1.5
	6	1.2	1.4	2.4	1.4
	7	1.7	1.6	2.7	1.3
	8	1.6	1.2	2.9	1.3
	9	1.3	1.3	2	1.6
	10	1.5	1.2	2.2	1.8
	11		1.2	2.5	1.5
	12		1.3	2.4	1.6
	13			2.6	1.5
Figure 6E	Samples	Group 1	Group 2	Group 3	Group 4
	1	102	219	39	168
	2	93	231	46	159
	3	108	210	36	163
	4	73	182	58	152
	5	95	200	45	164
	6	86	214	37	162
	7	75	206	29	136
	8	92	189	61	116
	9	116	169	47	176
	10	109	193	60	187

## Sheet: Figure 7
Figure 7B	Samples	Group 1	Group 2	Group 3	Group 4		Figure 7E	Samples	Group 1	Group 2	Group 3	Group 4
	1	86	269	82	96			1	16	5	12	16
	2	85	273	83	78			2	15	6	13	18
	3	75	308	99	73			3	11	4	16	13
	4	83	288	84	82			4	13	8	14	12
	5	82	263	71	64			5	12	3	11	14
	6	122	267	90	82			6	12	7	10	12
	7	84	259	102	73			7	14	6	12	13
	8	73	317	63	91			8	13	8	13	11
	9	71	285	65	86			9	11	5	12	16
	10	76	277	85	78			10	17	7	15	18
Figure 7C	Samples	Group 1	Group 2	Group 3	Group 4		Figure 7F	Samples	Group 1	Group 2	Group 3	Group 4
	1	2.7	1.5	2.9	2.8			1	86	269	82	96
	2	2.2	1.7	3.1	2.9			2	85	273	83	78
	3	2.9	1.3	3.4	3.2			3	75	308	99	73
	4	2.3	1.5	3.8	1.6			4	83	288	84	82
	5	2.9	1.2	3.4	2.3			5	82	263	71	64
	6	2.8	1.6	3.7	2.4			6	122	267	90	82
	7	2.7	1.6	2.7	3.2			7	84	259	102	73
	8	2.6	1.8	1.3	3.1			8	73	317	63	91
	9	2.4	1.6	1.9	2.6			9	71	285	65	86
	10	3.2	1.2	2.2	2.8			10	76	277	85	78
Figure 7D	Samples	Group 1	Group 2	Group 3	Group 4
	1	7.2	1.9	5.9	6.8
	2	6.3	2.3	6.1	5.9
	3	6	2.1	6.3	6.3
	4	7.3	1.8	5.8	5.2
	5	5.9	2	5.4	6.4
	6	6.6	2	5.7	6.2
	7	6.5	2.6	5.7	6.3
	8	6.2	1.8	6.1	6.1
	9	6.3	1.6	6.9	7.6
	10	6.6	1.6	6.2	7.8

## Sheet: Figure 8
Figure 8B	Sample ID	Group 1	Group 2	Group 3	Group 4		Figure 8C	Sample ID	Group 1	Group 2	Group 3	Group 4		Figure 8D	Sample ID	Group 1	Group 2	Group 3	Group 4		Figure 8E	Sample ID	Group 1	Group 2	Group 3	Group 4
	1	0.93	3.2	1.1	1.3			1	3.3	1.9	3.2	3.2			1	8.1	4	8.6	8.2			1	86	267	82	91
	2	0.95	2.6	1.2	1.2			2	3.2	1.7	2.9	2.9			2	7.2	3.2	7.9	8			2	93	216	89	97
	3	1.16	2.6	1.1	1.1			3	3.1	1.6	2.7	2.7			3	7.1	2.2	7.8	6.2			3	67	238	93	85
	4	1.02	2.6	0.91	1.1			4	2.8	1.5	2.8	2.7			4	7.9	2.3	7.7	7.2			4	62	226	91	82
	5	1.07	2.8	1.12	1.1			5	2.6	1.7	2.6	2.6			5	7.8	2.3	7.8	7			5	96	219	87	84
	6	0.91	2.7	0.99	1.05			6	2.5	1.3	2.7	2.9			6	6.3	2.4	7.6	7.1			6	89	207	90	88
	7	0.87	2.9	0.9	0.95			7	2.2	1.4	2.3	2.4			7	6.5	2	7.7	7.2			7	79	225	83	75
	8	0.89	1.9	0.9	1.03			8	2.3	1.5	2.5	2.3			8	6.6	2.2	7.9	7			8	80	234	90	86
	9	1.14	2.3	0.8	0.9			9	2.8	1.6	2.7	2.6			9	6.8	2.3	6.7	7			9	80	221	75	88
	10	1.09	2.5	0.8	0.9			10	2.6	1.4	2.6	2.5			10	7.1	2.5	6.6	7			10	81	208	79	83
	11	1.16	2.4	0.98	0.8			11	2.9	1.5	2.8	2.6			11	5.2	2.4	6.9	6.6			11	82	219	80	82
	12		1.8	1.1	0.97			12		1.3	2.6	1.9			12		1.8	7.6	5.9			12		198	78	79
	13			0.9				13			2				13			6.1				13			78
Figure 8F	Sample ID	Group 1	Group 2	Group 3	Group 4		Figure 8G	Sample ID	Group 1	Group 2	Group 3	Group 4		Figure 8H	Sample ID	Group 1	Group 2	Group 3	Group 4
	1	17	12	17	16			1	0.93	3.2	1.1	1.3			1	8.17	11.38	8.73	7.07
	2	13	10	15	13			2	0.95	2.6	1.2	1.2			2	9.26	10.29	6.16	8.51
	3	14	8	14	13			3	1.16	2.6	1.1	1.1			3	6.54	13.87	7.81	9.68
	4	13	8	14.5	13			4	1.02	2.6	0.91	1.1			4	7.06	15.29	9.65	5.27
	5	14	8	16	13			5	1.07	2.8	1.12	1.1			5	7.85	14.03	6.67	6.74
	6	15	9	14	15			6	0.91	2.7	0.99	1.05			6	7.59	13.02	7.07	5.9
	7	13	9	15	14			7	0.87	2.9	0.9	0.95			7	7.08	12.79	8.19	6.87
	8	14	9	15	12			8	0.89	1.9	0.9	1.03			8	8.24	13.57	8.63	7.89
	9	15	7	14	12			9	1.14	2.3	0.8	0.9			9	8.19	14.56	8.27	7.49
	10	16	6	13	13			10	1.09	2.5	0.8	0.9			10	8.34	14.27	8.09	7.91
	11	12	8	13	12			11	1.16	2.4	0.98	0.8			11	8.17	14.59	7.94	6.92
	12		6	14.8	11			12		1.8	1.1	0.97			12		15.49	8.37	7.85
	13			12.5				13			0.9				13			9.01

## Sheet: Supplementary Figure 1
Figure S1A	Sample ID	Group 1	Group 2	Group 3	Group 4		Figure S1D	Sample ID	Group 1	Group 2
	1	115	471.5	135	55.35			1	35	16
	2	86	357.76	82	40.18			2	29	14
	3	79	307.31	76	32.68			3	36	17
	4	138	518.88	118	38.94			4	31	12
	5	104	422.24	94	44.18			5	28	11
Figure S1B	Sample ID	Group 1	Group 2	Group 3	Group 4		Figure S1E	Sample ID	Group 1	Group 2
	1	93	428.73	96	109.44			1	93	200.88
	2	84	303.24	94	102.46			2	124	323.64
	3	127	477.52	142	132.06			3	79	139.04
	4	115	439.3	105	93.45			4	88	160.16
	5	96	384.96	86	83.42			5	106	126.14
Figure S1C	Sample ID	Group 1	Group 2				Figure S1F	Sample ID	Group 1	Group 2
	1	93	42.78					1	97	62.08
	2	84	30.24					2	134	81.74
	3	127	46.99					3	79	36.34
	4	138	52.44					4	112	42.56
	5	89	36.49					5	85	34.85

## Sheet: Supplementary Figure 3
Figure S3A	Sample ID	Group 1	Group 2
	1	0.91	0.2821
	2	1.15	0.184
	3	0.89	0.1691
	4	1.07	0.2996
	5	0.96	0.2208
Figure S3C	Sample ID	Group 1	Group 2
	1	1.53	0.1989
	2	1.39	0.2641
	3	0.94	0.2256
	4	0.99	0.0792
	5	1.17	0.1404

[truncated: 7 more sheets: Supplementary Figure 4, Supplementary Figure 6, Supplementary Figure 7, Supplementary Figure 8, Supplementary Figure 9, Supplementary Figure 12, Uncut gel]
